# Supplementary material for: Complementary proteomics strategies capture an ataxin-1 interactome in Neuro-2a cells
Source: Sci Data. 2018 Nov 20;5:180262. doi: 10.1038/sdata.2018.262 (PMC6244183; doi:10.1038/sdata.2018.262)
Supplement: Supplementary file 1 [file sdata2018262-isa1.zip]

Archive with 3 entries (3 files):
- i_Investigation.txt
- s_Bogoyevitch372A_study.txt
- a_Bogoyevitch372A_assay.txt
