# Supplementary material for: Complementary proteomics strategies capture an ataxin-1 interactome in Neuro-2a cells
Source: Sci Data. 2018 Nov 20;5:180262. doi: 10.1038/sdata.2018.262 (PMC6244183; doi:10.1038/sdata.2018.262)
Supplement: Supplementary file 1 [file sdata2018262-isa1.zip › i_Investigation.txt]

# Investigation File generated for Scientific Data with Investigation File Authoring Tool version 0.1.0 on 09/11/2018 - This metadata file is CC0
ONTOLOGY SOURCE REFERENCE
Term Source Name	NCBITaxon	BTO	OBI	ERO	XCO	EFO	FBbi
Term Source File	http://data.bioontology.org/ontologies/NCBITAXON	http://data.bioontology.org/ontologies/BTO	http://data.bioontology.org/ontologies/OBI	http://data.bioontology.org/ontologies/ERO	http://data.bioontology.org/ontologies/XCO	http://data.bioontology.org/ontologies/EFO	http://data.bioontology.org/ontologies/FBbi
Term Source Version	2016AB	unknown	2014-08-18	2013-08-02	4.18	2.101	
Term Source Description	National Center for Biotechnology Information (NCBI) Organismal Classification	BRENDA Tissue and Enzyme Source Ontology	Ontology for Biomedical Investigations	Eagle-I Research Resource Ontology	Experimental Conditions Ontology	Experimental Factor Ontology	Biological Imaging Methods Ontology
INVESTIGATION
Investigation Identifier
Investigation Title
Investigation Description
Investigation Submission Date
Investigation Public Release Date
INVESTIGATION PUBLICATIONS
Investigation PubMed ID
Investigation Publication DOI
Investigation Publication Author List
Investigation Publication Title
Investigation Publication Status
Investigation Publication Status Term Accession Number
Investigation Publication Status Term Source REF
INVESTIGATION CONTACTS
Investigation Person Last Name
Investigation Person Mid Initials
Investigation Person First Name
Investigation Person Address
Investigation Person Phone
Investigation Person Fax
Investigation Person Email
Investigation Person Affiliation
Investigation Person Roles
Investigation Person Roles Term Accession Number
Investigation Person Roles Term Source REF
STUDY
Study Identifier	10.1038/sdata.2018.262
Study Title	Complementary proteomics strategies capture an ataxin-1 interactome in Neuro-2a cells
Study Submission Date	18/07/2018
Study Public Release Date	20/11/2018
Study Description	http://www.nature.com/articles/sdata2018262#abstract
Study File Name	s_Bogoyevitch372A_study.txt
Comment[Subject Keywords]	///;//;///
Comment[Manuscript Licence]	CC BY-4.0
Comment[Experimental Metadata Licence]	CC0
Comment[Supplementary Information File Name]	
Comment[Supplementary Information File Type]	x-zip-compressed
Comment[Supplementary Information File URL]	http://www.nature.com/articles/sdata2018262#supplementary-information
Comment[Data Repository]	PRIDE;figshare
Comment[Data Record Accession]	PXD010352;doi:10.6084/m9.figshare.c.4235057
Comment[Data Record URI]	http://identifiers.org/pride.project:PXD010352;https://doi.org/10.6084/m9.figshare.c.4235057
STUDY DESIGN DESCRIPTORS
Study Design Type	replicate design	stimulus or stress design	disease pathway analysis objective
Study Design Type Term Accession Number	OBI:0500018	OBI:0001396	ERO:0100147
Study Design Type Term Source REF	OBI	OBI	ERO
STUDY PUBLICATIONS
Study PubMed ID	""
Study Publication DOI	doi:10.1101/438523
Study Publication Author List	""
Study Publication Title	The ataxin-1 interactome reveals direct connection with multiple disrupted nuclear transport pathways 
Study Publication Status	published
Study Publication Status Term Accession Number	
Study Publication Status Term Source REF	
STUDY FACTORS
Study Factor Name	experimental condition	biological replicate
Study Factor Type	experimental condition	biological replicate
Study Factor Type Term Accession Number	XCO:0000000	http://www.ebi.ac.uk/efo/EFO_0002091
Study Factor Type Term Source REF	XCO	EFO
STUDY ASSAYS
Study Assay Measurement Type	protein identification
Study Assay Measurement Type Term Accession Number	ERO:0000346
Study Assay Measurement Type Term Source REF	ERO
Study Assay Technology Type	liquid chromatography-tandem mass spectrometry
Study Assay Technology Type Term Accession Number	CHMO:0000701
Study Assay Technology Type Term Source REF	OBI
Study Assay Technology Platform	instrument; manufacturer
Study Assay File Name	a_Bogoyevitch372A_assay.txt
STUDY PROTOCOLS
Study Protocol Name	Sample preparation - BioID	Sample preparation - GFP-trap Pulldown	Mass spectrometry analysis	Protein identification and background reduction
Study Protocol Type	sample preparation method	sample preparation method	liquid chromatography-tandem mass spectrometry	data transformation
Study Protocol Type Term Accession Number	FBbi:00000001	FBbi:00000001	CHMO:0000701	OBI:0200000
Study Protocol Type Term Source REF	FBbi	FBbi	OBI	OBI
Study Protocol Description				
Study Protocol URI	""	""	""	""
Study Protocol Version				
Study Protocol Parameters Name	""	""	instrument; manufacturer	""
Study Protocol Parameters Name Term Accession Number	""	""	""	""
Study Protocol Parameters Name Term Source REF	""	""	""	""
Study Protocol Components Name	""	""	""	""
Study Protocol Components Type	""	""	""	""
Study Protocol Components Type Term Accession Number	""	""	""	""
Study Protocol Components Type Term Source REF	""	""	""	""
STUDY CONTACTS
Study Person Last Name	Zhang	Williamson	Bogoyevitch
Study Person First Name	Sunyuan	Nicholas A.	Marie A.
Study Person Mid Initials			
Study Person Email	""	""	marieb@unimelb.edu.au
Study Person Phone			
Study Person Fax			
Study Person Address			
Study Person Affiliation	Department of Biochemistry and Molecular Biology, University of Melbourne, Parkville, Victoria 3010, Australia	Bio21 Molecular Science and Biotechnology Institute, University of Melbourne, Parkville, Victoria 3010, Australia	Department of Biochemistry and Molecular Biology, University of Melbourne, Parkville, Victoria 3010, Australia
Study Person Roles			
Study Person Roles Term Accession Number			
Study Person Roles Term Source REF			
Comment[Study Person ORCID]			
Comment[Funder]			
Comment[FundRef ID]			
Comment[Funder Term Source REF]			
Comment[Grant Identifier]			
