# Supplementary material for: Complementary proteomics strategies capture an ataxin-1 interactome in Neuro-2a cells
Source: Sci Data. 2018 Nov 20;5:180262. doi: 10.1038/sdata.2018.262 (PMC6244183; doi:10.1038/sdata.2018.262)
Supplement: Supplementary file 1 [file sdata2018262-isa1.zip › s_Bogoyevitch372A_study.txt]

Source Name	Characteristics[organism]	Term Source REF	Term Accession Number	Characteristics[cell line]	Term Source REF	Term Accession Number	Protocol REF	Sample Name	Factor Value[experimental condition]	Factor Value[biological replicate]
Neuro-2a cells	Mus musculus	NCBITaxon	NCBITaxon:10090	Neuro-2a cell	BTO	BTO:0001976	Sample preparation - BioID	BioID1_NT	control	1st
Neuro-2a cells	Mus musculus	NCBITaxon	NCBITaxon:10090	Neuro-2a cell	BTO	BTO:0001976	Sample preparation - BioID	BioID1_85Q	normal	1st
Neuro-2a cells	Mus musculus	NCBITaxon	NCBITaxon:10090	Neuro-2a cell	BTO	BTO:0001976	Sample preparation - BioID	BioID1_85Q_plus_As	stress	1st
Neuro-2a cells	Mus musculus	NCBITaxon	NCBITaxon:10090	Neuro-2a cell	BTO	BTO:0001976	Sample preparation - BioID	BioID2_NT	control	2nd
Neuro-2a cells	Mus musculus	NCBITaxon	NCBITaxon:10090	Neuro-2a cell	BTO	BTO:0001976	Sample preparation - BioID	BioID2_85Q	normal	2nd
Neuro-2a cells	Mus musculus	NCBITaxon	NCBITaxon:10090	Neuro-2a cell	BTO	BTO:0001976	Sample preparation - BioID	BioID2_85Q_plus_As	stress	2nd
Neuro-2a cells	Mus musculus	NCBITaxon	NCBITaxon:10090	Neuro-2a cell	BTO	BTO:0001976	Sample preparation - BioID	BioID3_NT	control	3rd
Neuro-2a cells	Mus musculus	NCBITaxon	NCBITaxon:10090	Neuro-2a cell	BTO	BTO:0001976	Sample preparation - BioID	BioID3_85Q	normal	3rd
Neuro-2a cells	Mus musculus	NCBITaxon	NCBITaxon:10090	Neuro-2a cell	BTO	BTO:0001976	Sample preparation - BioID	BioID3_85Q_plus_As	stress	3rd
Neuro-2a cells	Mus musculus	NCBITaxon	NCBITaxon:10090	Neuro-2a cell	BTO	BTO:0001976	Sample preparation - GFP-trap Pulldown	PD1_GFP	control (normal)	1st
Neuro-2a cells	Mus musculus	NCBITaxon	NCBITaxon:10090	Neuro-2a cell	BTO	BTO:0001976	Sample preparation - GFP-trap Pulldown	PD1_GFP_plus_As	control (stress)	1st
Neuro-2a cells	Mus musculus	NCBITaxon	NCBITaxon:10090	Neuro-2a cell	BTO	BTO:0001976	Sample preparation - GFP-trap Pulldown	PD1_85Q	normal	1st
Neuro-2a cells	Mus musculus	NCBITaxon	NCBITaxon:10090	Neuro-2a cell	BTO	BTO:0001976	Sample preparation - GFP-trap Pulldown	PD1_85Q_plus_As	stress	1st
Neuro-2a cells	Mus musculus	NCBITaxon	NCBITaxon:10090	Neuro-2a cell	BTO	BTO:0001976	Sample preparation - GFP-trap Pulldown	PD2_GFP	control (normal)	2nd
Neuro-2a cells	Mus musculus	NCBITaxon	NCBITaxon:10090	Neuro-2a cell	BTO	BTO:0001976	Sample preparation - GFP-trap Pulldown	PD2_GFP_plus_As	control (stress)	2nd
Neuro-2a cells	Mus musculus	NCBITaxon	NCBITaxon:10090	Neuro-2a cell	BTO	BTO:0001976	Sample preparation - GFP-trap Pulldown	PD2_85Q	normal	2nd
Neuro-2a cells	Mus musculus	NCBITaxon	NCBITaxon:10090	Neuro-2a cell	BTO	BTO:0001976	Sample preparation - GFP-trap Pulldown	PD2_85Q_plus_As	stress	2nd
Neuro-2a cells	Mus musculus	NCBITaxon	NCBITaxon:10090	Neuro-2a cell	BTO	BTO:0001976	Sample preparation - GFP-trap Pulldown	PD3_GFP	control (normal)	3rd
Neuro-2a cells	Mus musculus	NCBITaxon	NCBITaxon:10090	Neuro-2a cell	BTO	BTO:0001976	Sample preparation - GFP-trap Pulldown	PD3_GFP_plus_As	control (stress)	3rd
Neuro-2a cells	Mus musculus	NCBITaxon	NCBITaxon:10090	Neuro-2a cell	BTO	BTO:0001976	Sample preparation - GFP-trap Pulldown	PD3_85Q	normal	3rd
Neuro-2a cells	Mus musculus	NCBITaxon	NCBITaxon:10090	Neuro-2a cell	BTO	BTO:0001976	Sample preparation - GFP-trap Pulldown	PD3_85Q_plus_As	stress	3rd
