# Supplementary material for: Complementary proteomics strategies capture an ataxin-1 interactome in Neuro-2a cells
Source: Sci Data. 2018 Nov 20;5:180262. doi: 10.1038/sdata.2018.262 (PMC6244183; doi:10.1038/sdata.2018.262)
Supplement: Supplementary file 1 [file sdata2018262-isa1.zip › a_Bogoyevitch372A_assay.txt]

Sample Name	Protocol REF	Parameter Value[instrument]	Parameter Value[manufacturer]	Assay Name	Raw Data File	Comment[Data Repository]	Comment[Data Record Accession]	Comment[Data Record URI]	Protocol REF	Derived Data File	Comment[Data Repository]	Comment[Data Record Accession]	Comment[Data Record URI]
BioID1_NT	Mass spectrometry analysis	Q-Exactive plus mass spectrometer (Thermo Scientific) fitted with nanoflow reversed-phase-HPLC (Ultimate 3000 RSLC, Dionex)	Thermo Scientific; Dionex	BioID1_NT BioID and LC-MS/MS analysis	BioID1_151105_Sunyuan_NT.raw; BioID1_151105_Sunyuan_NT.mgf	PRIDE	PXD010352	http://identifiers.org/pride.project:PXD010352	Protein identification and background reduction	BioID1_151105_NT_F069359.mzid.xml	PRIDE	PXD010352	http://identifiers.org/pride.project:PXD010352
BioID1_85Q	Mass spectrometry analysis	Q-Exactive plus mass spectrometer (Thermo Scientific) fitted with nanoflow reversed-phase-HPLC (Ultimate 3000 RSLC, Dionex)	Thermo Scientific; Dionex	BioID1_85Q BioID and LC-MS/MS analysis	BioID1_151105_Sunyuan_85Q.raw; BioID1_151105_Sunyuan_85Q.mgf	PRIDE	PXD010352	http://identifiers.org/pride.project:PXD010352	Protein identification and background reduction	BioID1_151105_85Q_F069355.mzid.xml	PRIDE	PXD010352	http://identifiers.org/pride.project:PXD010352
BioID1_85Q_plus_As	Mass spectrometry analysis	Q-Exactive plus mass spectrometer (Thermo Scientific) fitted with nanoflow reversed-phase-HPLC (Ultimate 3000 RSLC, Dionex)	Thermo Scientific; Dionex	BioID1_85Q_plus_As BioID and LC-MS/MS analysis	BioID1_151105_Sunyuan_85Q+As.raw; BioID1_151105_Sunyuan_85Q+As.mgf	PRIDE	PXD010352	http://identifiers.org/pride.project:PXD010352	Protein identification and background reduction	BioID1_151105_85Q+As_F069353.mzid.xml	PRIDE	PXD010352	http://identifiers.org/pride.project:PXD010352
BioID2_NT	Mass spectrometry analysis	Q-Exactive plus mass spectrometer (Thermo Scientific) fitted with nanoflow reversed-phase-HPLC (Ultimate 3000 RSLC, Dionex)	Thermo Scientific; Dionex	BioID2_NT BioID and LC-MS/MS analysis	BioID2_151120_Sunyuan_NT.raw; BioID2_151120_Sunyuan_NT.mgf	PRIDE	PXD010352	http://identifiers.org/pride.project:PXD010352	Protein identification and background reduction	BioID2_151120_NT_F069763.mzid.xml	PRIDE	PXD010352	http://identifiers.org/pride.project:PXD010352
BioID2_85Q	Mass spectrometry analysis	Q-Exactive plus mass spectrometer (Thermo Scientific) fitted with nanoflow reversed-phase-HPLC (Ultimate 3000 RSLC, Dionex)	Thermo Scientific; Dionex	BioID2_85Q BioID and LC-MS/MS analysis	BioID2_151120_Sunyuan_85Q.raw; BioID2_151120_Sunyuan_85Q.mgf	PRIDE	PXD010352	http://identifiers.org/pride.project:PXD010352	Protein identification and background reduction	BioID2_151120_85Q_F069760.mzid.xml	PRIDE	PXD010352	http://identifiers.org/pride.project:PXD010352
BioID2_85Q_plus_As	Mass spectrometry analysis	Q-Exactive plus mass spectrometer (Thermo Scientific) fitted with nanoflow reversed-phase-HPLC (Ultimate 3000 RSLC, Dionex)	Thermo Scientific; Dionex	BioID2_85Q_plus_As BioID and LC-MS/MS analysis	BioID2_151120_Sunyuan_85Q+As.raw; BioID2_151120_Sunyuan_85Q+As.mgf	PRIDE	PXD010352	http://identifiers.org/pride.project:PXD010352	Protein identification and background reduction	BioID2_151120_85Q+As_F069767.mzid.xml	PRIDE	PXD010352	http://identifiers.org/pride.project:PXD010352
BioID3_NT	Mass spectrometry analysis	Q-Exactive plus mass spectrometer (Thermo Scientific) fitted with nanoflow reversed-phase-HPLC (Ultimate 3000 RSLC, Dionex)	Thermo Scientific; Dionex	BioID3_NT BioID and LC-MS/MS analysis	BioID3_151210_Sunyuan_NT.raw; BioID3_151210_Sunyuan_NT.mgf	PRIDE	PXD010352	http://identifiers.org/pride.project:PXD010352	Protein identification and background reduction	BioID3_151210_NT_F070758.mzid.xml	PRIDE	PXD010352	http://identifiers.org/pride.project:PXD010352
BioID3_85Q	Mass spectrometry analysis	Q-Exactive plus mass spectrometer (Thermo Scientific) fitted with nanoflow reversed-phase-HPLC (Ultimate 3000 RSLC, Dionex)	Thermo Scientific; Dionex	BioID3_85Q BioID and LC-MS/MS analysis	BioID3_151210_Sunyuan_85Q.raw; BioID3_151210_Sunyuan_85Q.mgf	PRIDE	PXD010352	http://identifiers.org/pride.project:PXD010352	Protein identification and background reduction	BioID3_151210_85Q_F070757.mzid.xml	PRIDE	PXD010352	http://identifiers.org/pride.project:PXD010352
BioID3_85Q_plus_As	Mass spectrometry analysis	Q-Exactive plus mass spectrometer (Thermo Scientific) fitted with nanoflow reversed-phase-HPLC (Ultimate 3000 RSLC, Dionex)	Thermo Scientific; Dionex	BioID3_85Q_plus_As BioID and LC-MS/MS analysis	BioID3_151210_Sunyuan_85Q+As.raw; BioID3_151210_Sunyuan_85Q+As.mgf	PRIDE	PXD010352	http://identifiers.org/pride.project:PXD010352	Protein identification and background reduction	BioID3_151210_85Q+As_F070755.mzid.xml	PRIDE	PXD010352	http://identifiers.org/pride.project:PXD010352
PD1_GFP	Mass spectrometry analysis	Q-Exactive plus mass spectrometer (Thermo Scientific) fitted with nanoflow reversed-phase-HPLC (Ultimate 3000 RSLC, Dionex)	Thermo Scientific; Dionex	PD1_GFP BioID and LC-MS/MS analysis	PD1_160311_Sunyuan_GFP.raw; PD1_160311_Sunyuan_GFP.mgf	PRIDE	PXD010352	http://identifiers.org/pride.project:PXD010352	Protein identification and background reduction	PD1_160311_GFP_F074226.mzid.xml	PRIDE	PXD010352	http://identifiers.org/pride.project:PXD010352
PD1_GFP_plus_As	Mass spectrometry analysis	Q-Exactive plus mass spectrometer (Thermo Scientific) fitted with nanoflow reversed-phase-HPLC (Ultimate 3000 RSLC, Dionex)	Thermo Scientific; Dionex	PD1_GFP_plus_As BioID and LC-MS/MS analysis	PD1_160311_Sunyuan_GFP+As.raw; PD1_160311_Sunyuan_GFP+As.mgf	PRIDE	PXD010352	http://identifiers.org/pride.project:PXD010352	Protein identification and background reduction	PD1_160311_GFP+As_F074197.mzid.xml	PRIDE	PXD010352	http://identifiers.org/pride.project:PXD010352
PD1_85Q	Mass spectrometry analysis	Q-Exactive plus mass spectrometer (Thermo Scientific) fitted with nanoflow reversed-phase-HPLC (Ultimate 3000 RSLC, Dionex)	Thermo Scientific; Dionex	PD1_85Q BioID and LC-MS/MS analysis	PD1_160311_Sunyuan_85Q.raw; PD1_160311_Sunyuan_85Q.mgf	PRIDE	PXD010352	http://identifiers.org/pride.project:PXD010352	Protein identification and background reduction	PD1_160311_85Q_F074259.mzid.xml	PRIDE	PXD010352	http://identifiers.org/pride.project:PXD010352
PD1_85Q_plus_As	Mass spectrometry analysis	Q-Exactive plus mass spectrometer (Thermo Scientific) fitted with nanoflow reversed-phase-HPLC (Ultimate 3000 RSLC, Dionex)	Thermo Scientific; Dionex	PD1_85Q_plus_As BioID and LC-MS/MS analysis	PD1_160311_Sunyuan_85Q+As.raw; PD1_160311_Sunyuan_85Q+As.mgf	PRIDE	PXD010352	http://identifiers.org/pride.project:PXD010352	Protein identification and background reduction	PD1_160311_85Q+As_F074245.mzid.xml	PRIDE	PXD010352	http://identifiers.org/pride.project:PXD010352
PD2_GFP	Mass spectrometry analysis	Q-Exactive plus mass spectrometer (Thermo Scientific) fitted with nanoflow reversed-phase-HPLC (Ultimate 3000 RSLC, Dionex)	Thermo Scientific; Dionex	PD2_GFP BioID and LC-MS/MS analysis	PD2_160419_Sunyuan_GFP.raw; PD1_160419_Sunyuan_GFP.mgf	PRIDE	PXD010352	http://identifiers.org/pride.project:PXD010352	Protein identification and background reduction	PD2_160419_GFP_F075080.mzid.xml	PRIDE	PXD010352	http://identifiers.org/pride.project:PXD010352
PD2_GFP_plus_As	Mass spectrometry analysis	Q-Exactive plus mass spectrometer (Thermo Scientific) fitted with nanoflow reversed-phase-HPLC (Ultimate 3000 RSLC, Dionex)	Thermo Scientific; Dionex	PD2_GFP_plus_As BioID and LC-MS/MS analysis	PD2_160419_Sunyuan_GFP+As.raw; PD1_160419_Sunyuan_GFP+As.mgf	PRIDE	PXD010352	http://identifiers.org/pride.project:PXD010352	Protein identification and background reduction	PD2_160419_GFP+As_F075084.mzid.xml	PRIDE	PXD010352	http://identifiers.org/pride.project:PXD010352
PD2_85Q	Mass spectrometry analysis	Q-Exactive plus mass spectrometer (Thermo Scientific) fitted with nanoflow reversed-phase-HPLC (Ultimate 3000 RSLC, Dionex)	Thermo Scientific; Dionex	PD2_85Q BioID and LC-MS/MS analysis	PD2_160419_Sunyuan_85Q.raw; PD2_160419_Sunyuan_85Q.mgf	PRIDE	PXD010352	http://identifiers.org/pride.project:PXD010352	Protein identification and background reduction	PD2_160419_85Q_F075079.mzid.xml	PRIDE	PXD010352	http://identifiers.org/pride.project:PXD010352
PD2_85Q_plus_As	Mass spectrometry analysis	Q-Exactive plus mass spectrometer (Thermo Scientific) fitted with nanoflow reversed-phase-HPLC (Ultimate 3000 RSLC, Dionex)	Thermo Scientific; Dionex	PD2_85Q_plus_As BioID and LC-MS/MS analysis	PD2_160419_Sunyuan_85Q+As.raw; PD2_160419_Sunyuan_85Q+As.mgf	PRIDE	PXD010352	http://identifiers.org/pride.project:PXD010352	Protein identification and background reduction	PD2_160419_85Q+As_F075081.mzid.xml	PRIDE	PXD010352	http://identifiers.org/pride.project:PXD010352
PD3_GFP	Mass spectrometry analysis	Q-Exactive plus mass spectrometer (Thermo Scientific) fitted with nanoflow reversed-phase-HPLC (Ultimate 3000 RSLC, Dionex)	Thermo Scientific; Dionex	PD3_GFP BioID and LC-MS/MS analysis	PD3_160511_Sunyuan_GFP.raw; PD3_160511_Sunyuan_GFP.mgf	PRIDE	PXD010352	http://identifiers.org/pride.project:PXD010352	Protein identification and background reduction	PD3_160511_GFP_F076756.mzid.xml	PRIDE	PXD010352	http://identifiers.org/pride.project:PXD010352
PD3_GFP_plus_As	Mass spectrometry analysis	Q-Exactive plus mass spectrometer (Thermo Scientific) fitted with nanoflow reversed-phase-HPLC (Ultimate 3000 RSLC, Dionex)	Thermo Scientific; Dionex	PD3_GFP_plus_As BioID and LC-MS/MS analysis	PD3_160511_Sunyuan_GFP+As.raw; PD3_160511_Sunyuan_GFP+As.mgf	PRIDE	PXD010352	http://identifiers.org/pride.project:PXD010352	Protein identification and background reduction	PD3_160511_GFP+As_F076759.mzid.xml	PRIDE	PXD010352	http://identifiers.org/pride.project:PXD010352
PD3_85Q	Mass spectrometry analysis	Q-Exactive plus mass spectrometer (Thermo Scientific) fitted with nanoflow reversed-phase-HPLC (Ultimate 3000 RSLC, Dionex)	Thermo Scientific; Dionex	PD3_85Q BioID and LC-MS/MS analysis	PD3_160511_Sunyuan_85Q.raw; PD3_160511_Sunyuan_85Q.mgf	PRIDE	PXD010352	http://identifiers.org/pride.project:PXD010352	Protein identification and background reduction	PD3_160511_85Q_F076760.mzid.xml	PRIDE	PXD010352	http://identifiers.org/pride.project:PXD010352
PD3_85Q_plus_As	Mass spectrometry analysis	Q-Exactive plus mass spectrometer (Thermo Scientific) fitted with nanoflow reversed-phase-HPLC (Ultimate 3000 RSLC, Dionex)	Thermo Scientific; Dionex	PD3_85Q_plus_As BioID and LC-MS/MS analysis	PD3_160511_Sunyuan_85Q+As.raw; PD3_160511_Sunyuan_85Q+As.mgf	PRIDE	PXD010352	http://identifiers.org/pride.project:PXD010352	Protein identification and background reduction	PD3_160511_85Q+As_F076755.mzid.xml	PRIDE	PXD010352	http://identifiers.org/pride.project:PXD010352
